# Supplementary material for: Fin Spine Bone Resorption in Atlantic Bluefin Tuna, Thunnus thynnus, and Comparison between Wild and Captive-Reared Specimens
Source: PLoS One. 2015 Mar 9;10(3):e0121924. doi: 10.1371/journal.pone.0121924 (PMC4353707; doi:10.1371/journal.pone.0121924)
Supplement: S1 Table — Data from 186 wild and 242 captive-reared Mediterranean specimens grouped according their age. (XLSX) [file pone.0121924.s001.xlsx]

## Sheet: Foglio1
WILD SPECIMENS							CAPTIVE-REARED SPECIMENS
	fork length	total surface	solid surface	reabsorbed surface				fork length	total surface	solid surface	reabsorbed surface
	[cm]	[cm^2]	[cm^2]	[cm^2]				[cm]	[cm^2]	[cm^2]	[cm^2]
age 1.25	74	0.1469	0.0646	0.0823			age 2	79	0.1311	0.0505	0.0806
	74.5	0.1615	0.0845	0.077				81	0.1521	0.0673	0.0848
	73	0.1571	0.0791	0.078				81	0.1553	0.0557	0.0996
	71.5	0.1061	0.0641	0.042				82	0.1326	0.0597	0.0729
	74	0.1377	0.0741	0.0636				87	0.1734	0.0856	0.0878
								83	0.1992	0.0781	0.1211
								82	0.1731	0.0474	0.1257
age 1.75	80	0.1427	0.0619	0.0808				90	0.1967	0.1009	0.0958
	81	0.1691	0.0756	0.0935				82	0.1877	0.0983	0.0894
	79	0.1683	0.0641	0.1042				81	0.1575	0.0659	0.0916
	84	0.1862	0.0799	0.1063
	86	0.1843	0.0751	0.1092
	86	0.1812	0.0807	0.1005			age 3	101	0.3182	0.0991	0.2191
	80	0.1755	0.0608	0.1147				101	0.2859	0.1262	0.1597
	82	0.1551	0.0619	0.0932				102	0.3277	0.1145	0.2132
								103	0.2995	0.0984	0.2011
								98	0.3104	0.1355	0.1749
age 2.25	93.5	0.3031	0.1451	0.158				100	0.3044	0.1095	0.1949
								104	0.2874	0.1169	0.1705
								107	0.3125	0.1224	0.1901
age 2.75	112	0.3013	0.1181	0.1832				108	0.3398	0.1211	0.2187
	100	0.3377	0.1604	0.1773				104	0.2562	0.0813	0.1749
	103	0.3677	0.1463	0.2214				102	0.2701	0.0993	0.1708
	102	0.2513	0.1197	0.1316				95	0.2823	0.1038	0.1785
	117	0.3985	0.2109	0.1876				92	0.2632	0.0908	0.1724
	114.5	0.3803	0.1521	0.2282				101	0.3317	0.1502	0.1815
	117	0.4486	0.1967	0.2519				97	0.2408	0.0783	0.1625
	111	0.3872	0.1537	0.2335				103	0.2909	0.0984	0.1925
	109	0.3943	0.1482	0.2461				100	0.3299	0.1179	0.212
	111	0.3077	0.1175	0.1902				100	0.2764	0.0807	0.1957
	104	0.3797	0.1651	0.2146				100	0.3191	0.1241	0.195
	111	0.3305	0.1345	0.196				94	0.2982	0.1351	0.1631
	100	0.2994	0.1398	0.1596				100	0.2837	0.1229	0.1608
	108	0.3373	0.1493	0.188				103	0.3266	0.1389	0.1877
	103	0.3771	0.1411	0.236				101	0.2847	0.1117	0.173
	111	0.3801	0.1608	0.2193				110	0.3415	0.1605	0.181
	110.5	0.4159	0.1977	0.2182				97.5	0.2836	0.1321	0.1515
	103	0.3445	0.1431	0.2014
	104	0.3209	0.1393	0.1816
	100	0.2888	0.1371	0.1517			age 4	133	0.3882	0.1468	0.2414
	101	0.3049	0.1431	0.1618				132	0.5089	0.2094	0.2995
	106	0.3155	0.1166	0.1989				106	0.3749	0.1152	0.2597
	107	0.3333	0.1841	0.1492				115	0.3481	0.1201	0.228
	102	0.2475	0.1005	0.147				116	0.3855	0.0983	0.2872
	100	0.3046	0.1401	0.1645				116	0.4032	0.1462	0.257
	97	0.2602	0.1217	0.1385				100	0.2411	0.0945	0.1466
	102.5	0.3227	0.1486	0.1741				110	0.3953	0.1224	0.2729
	97	0.3009	0.1394	0.1615				128	0.4893	0.1475	0.3418
	105	0.3187	0.1262	0.1925				125	0.5021	0.1904	0.3117
	92	0.2375	0.1112	0.1263				116	0.3982	0.1355	0.2627
	93	0.2181	0.1055	0.1126				119	0.4021	0.1544	0.2477
	94.5	0.2685	0.1049	0.1636				120	0.3944	0.1186	0.2758
	97	0.2516	0.1017	0.1499				121	0.4796	0.1893	0.2903
	90	0.2504	0.0972	0.1532				117	0.5252	0.1702	0.355
								106	0.3654	0.1211	0.2443
								104	0.3817	0.1241	0.2576
age 3.25	97	0.2434	0.1308	0.1126				114	0.4211	0.1589	0.2622
	105	0.3683	0.1786	0.1897				117	0.3739	0.1522	0.2217
	105	0.2941	0.1204	0.1737				115	0.4444	0.1645	0.2799
	100	0.3037	0.1435	0.1602				110	0.4295	0.1658	0.2637
	113	0.3525	0.1601	0.1924				107	0.3254	0.1555	0.1699
	105.5	0.3091	0.1446	0.1645				106	0.3839	0.1635	0.2204
	122	0.5122	0.2584	0.2538				117	0.4008	0.1492	0.2516
	113	0.3691	0.1504	0.2187				112	0.4515	0.1477	0.3038
	122	0.4464	0.1616	0.2848				109	0.3592	0.1292	0.23
	115	0.2875	0.1481	0.1394				122	0.4979	0.2211	0.2768
	98	0.2845	0.1605	0.124				120	0.4589	0.1799	0.279
	102	0.3757	0.1461	0.2296				107	0.3495	0.1179	0.2316
	105	0.3157	0.1281	0.1876				131	0.4641	0.1717	0.2924
	105	0.3346	0.1674	0.1672				123	0.3862	0.1389	0.2473
								115	0.4132	0.1291	0.2841
								116	0.4026	0.1354	0.2672
age 3.75	121	0.4367	0.1768	0.2599				121	0.4355	0.1822	0.2533
	108	0.3239	0.1501	0.1738				122	0.4352	0.1148	0.3204
	109	0.3571	0.1392	0.2179				121	0.5516	0.1901	0.3615
	113	0.3434	0.1805	0.1629				111	0.3725	0.1218	0.2507
	107	0.2969	0.1471	0.1498				128	0.4672	0.1309	0.3363
	117	0.3991	0.1492	0.2499				123	0.4769	0.1277	0.3492
	109	0.3841	0.1769	0.2072				135	0.4559	0.1886	0.2673
	101	0.3851	0.1485	0.2366				132	0.4537	0.1544	0.2993
	116	0.5021	0.2125	0.2896
	108	0.3196	0.1366	0.183
	118	0.5207	0.2604	0.2603			age 5	132	0.5242	0.1953	0.3289
	117.9	0.4091	0.1827	0.2264				139	0.6059	0.2447	0.3612
								130	0.4828	0.2017	0.2811
								140	0.6454	0.2736	0.3718
age 4.25	120	0.2788	0.1229	0.1559				141	0.6557	0.2261	0.4296
	102	0.2981	0.1257	0.1724				134	0.6102	0.2633	0.3469
	111	0.3411	0.1512	0.1899				133	0.5517	0.2008	0.3509
	123.8	0.5303	0.2191	0.3112				134	0.5692	0.2131	0.3561
	117	0.3961	0.1663	0.2298				142	0.5685	0.2165	0.352
	124	0.4612	0.1807	0.2805				135	0.4227	0.1941	0.2286
	101	0.4544	0.2234	0.231				138	0.5914	0.2445	0.3469
	117	0.3842	0.1281	0.2561				128	0.4077	0.1753	0.2324
	119	0.4179	0.1401	0.2778				136	0.5451	0.1742	0.3709
	113	0.4048	0.1401	0.2647				139	0.5749	0.2084	0.3665
	112	0.3798	0.1731	0.2067				134	0.6265	0.1616	0.4649
	129	0.5427	0.2151	0.3276				141	0.6185	0.1972	0.4213
	133	0.4732	0.1586	0.3146				131	0.4668	0.1497	0.3171
	110	0.3512	0.1283	0.2229				134	0.6492	0.1744	0.4748
	133	0.5225	0.2259	0.2966				137	0.5977	0.1624	0.4353
	103	0.3223	0.1325	0.1898				135	0.5441	0.1552	0.3889
	117	0.4288	0.2148	0.214				136	0.6205	0.2041	0.4164
	119	0.5082	0.2134	0.2948				140	0.6665	0.1891	0.4774
								135	0.5477	0.1801	0.3676
								130	0.6777	0.1601	0.5176
age 4.75	125	0.4708	0.1855	0.2853				143	0.7338	0.2841	0.4497
	135	0.4779	0.1607	0.3172				127	0.5006	0.1144	0.3862
	120	0.4409	0.1643	0.2766				129	0.4661	0.1549	0.3112
	130	0.4278	0.1767	0.2511				133	0.5861	0.1891	0.397
	120	0.4786	0.1916	0.287				129	0.5424	0.1677	0.3747
	120	0.4746	0.2309	0.2437				128	0.5514	0.1431	0.4083
	125	0.4771	0.1483	0.3288				131	0.6407	0.1662	0.4745
	128	0.4757	0.2025	0.2732				133	0.5833	0.1935	0.3898
	130	0.5006	0.2235	0.2771				130	0.5998	0.1514	0.4484
	125.5	0.5027	0.2114	0.2913				140	0.6759	0.1742	0.5017
	129	0.4624	0.1797	0.2827				132	0.7202	0.2485	0.4717
	130	0.5939	0.2488	0.3451				148	0.6191	0.2045	0.4146
	126	0.5038	0.2232	0.2806				130	0.5892	0.2071	0.3821
	121.4	0.4761	0.1929	0.2832				144	0.5169	0.1641	0.3528
	126	0.4454	0.1972	0.2482				150	0.7282	0.2001	0.5281
	123	0.4939	0.1815	0.3124				146	0.6425	0.1681	0.4744
								150	0.6114	0.1875	0.4239
								143	0.5347	0.1917	0.343
age 5.25	138	0.5537	0.2814	0.2723				150	0.6489	0.2187	0.4302
	132	0.5057	0.1991	0.3066				151	0.5701	0.1601	0.41
	136	0.5687	0.2407	0.328				147	0.6778	0.1743	0.5035
	138	0.6257	0.2545	0.3712
	137	0.6032	0.2618	0.3414
	142	0.5637	0.2852	0.2785			age 6	146	0.6912	0.2402	0.451
	149	0.5725	0.2056	0.3669				150	0.6915	0.2841	0.4074
	132	0.5113	0.2553	0.256				145	0.6123	0.2699	0.3424
	135	0.5688	0.2372	0.3316				149	0.8139	0.2893	0.5246
	137	0.7646	0.2861	0.4785				147	0.7329	0.2559	0.477
	139	0.5252	0.2054	0.3198				149	0.6439	0.2333	0.4106
	130	0.4044	0.1659	0.2385				146	0.6145	0.2284	0.3861
	130	0.4373	0.1673	0.27				145	0.5444	0.1257	0.4187
	130	0.4594	0.1739	0.2855				145	0.6422	0.2411	0.4011
	138	0.6639	0.2407	0.4232				157	0.7165	0.2694	0.4471
								156	0.8834	0.3104	0.573
								145	0.7411	0.2189	0.5222
age 5.75	146	0.643	0.2727	0.3703				152	0.8121	0.2264	0.5857
	135	0.5114	0.1624	0.349				158	0.6811	0.1721	0.509
	136.5	0.5597	0.2417	0.318				156	0.8058	0.2619	0.5439
	132	0.5403	0.2144	0.3259				154	0.8461	0.2881	0.558
	132	0.3874	0.1408	0.2466				158	0.9152	0.1726	0.7426
	146	0.6305	0.2431	0.3874				150	0.7271	0.2296	0.4975
	146	0.652	0.2081	0.4439				149	0.8126	0.2176	0.595
								156	0.7877	0.2349	0.5528
								144	0.6267	0.2236	0.4031
age 6.25	150	0.7515	0.2553	0.4962				147	0.7384	0.2272	0.5112
	143	0.7104	0.3322	0.3782				151	0.6825	0.2165	0.466
	152	0.8045	0.2877	0.5168				143	0.6446	0.1674	0.4772
	145	0.5732	0.2682	0.305				144	0.5297	0.1683	0.3614
	143	0.6549	0.2391	0.4158				141	0.7553	0.2382	0.5171
	145	0.4664	0.1865	0.2799				159	0.7973	0.2679	0.5294
	147	0.6391	0.2132	0.4259				154	0.6886	0.2215	0.4671
	151	0.6147	0.2002	0.4145				154	0.6808	0.2006	0.4802
	154	0.6827	0.2473	0.4354				160	0.7216	0.1696	0.552
	145	0.6224	0.2876	0.3348				162	0.7813	0.1973	0.584
								154	0.8338	0.2655	0.5683
								162	0.7913	0.1957	0.5956
age 6.75	156	0.7217	0.2289	0.4928				174	0.7421	0.2231	0.519
	149	0.7829	0.2963	0.4866				165	0.8037	0.2201	0.5836
	160	0.6751	0.1906	0.4845
	162	0.9416	0.3228	0.6188
	165	1.0346	0.3044	0.7302			age 7	166	1.0002	0.2551	0.7451
	157	0.9545	0.3751	0.5794				163	0.9954	0.2815	0.7139
	157.5	0.7394	0.2866	0.4528				160	0.8121	0.2478	0.5643
								166	0.7684	0.2198	0.5486
								160	0.9059	0.3083	0.5976
age 7.25	163	0.9919	0.3251	0.6668				161	0.9248	0.3407	0.5841
	165	0.8984	0.291	0.6074				152	0.8537	0.2857	0.568
	161	0.8712	0.4033	0.4679				167	0.8433	0.2548	0.5885
								167	0.8489	0.2143	0.6346
								164	0.8201	0.1913	0.6288
age 7.75	175	0.9473	0.3365	0.6108				157	0.8315	0.2301	0.6014
								163	0.8244	0.2612	0.5632
								161	0.6583	0.1625	0.4958
age 10	190	1.2266	0.4586	0.768				168	0.8668	0.2664	0.6004
	205	1.4043	0.6075	0.7968				159	0.8224	0.2358	0.5866
	205	1.0656	0.4173	0.6483				164	0.8428	0.2323	0.6105
	201	1.0486	0.3776	0.671				169	0.8458	0.2077	0.6381
	212	1.2991	0.5112	0.7879				168	0.9135	0.2454	0.6681
								172	0.8897	0.2811	0.6086
								172	0.8521	0.2326	0.6195
age 11	206	1.3593	0.5887	0.7706				172	1.0181	0.3051	0.713
	200	1.1309	0.4077	0.7232				177	0.8218	0.2241	0.5977
	210	1.1751	0.4693	0.7058				181	0.7362	0.2093	0.5269
	208	1.2382	0.5357	0.7025				173	0.8401	0.2493	0.5908
	198	1.3237	0.5685	0.7552				174	1.0147	0.2214	0.7933
	207	1.1687	0.4964	0.6723				165	0.8114	0.2238	0.5876
	212	1.1571	0.4161	0.741				172	0.8309	0.1836	0.6473
	203	1.0297	0.4287	0.601				169	0.8091	0.2051	0.604
	204	1.0579	0.3917	0.6662				169	0.8059	0.1998	0.6061
	212	1.2918	0.4852	0.8066				167	0.9637	0.3219	0.6418
								169	0.9031	0.2808	0.6223
								189	1.0788	0.2553	0.8235
age 12	240	1.2408	0.4188	0.822				186	1.0791	0.2201	0.859
	220	1.4841	0.6059	0.8782				181	0.9995	0.2899	0.7096
	220	1.5333	0.5982	0.9351				176	1.0285	0.2601	0.7684
	220	1.3714	0.5521	0.8193				184	1.1167	0.3078	0.8089
	225	1.4659	0.6841	0.7818				179	0.8882	0.2121	0.6761
	219	1.1131	0.4141	0.699				180	0.7808	0.1941	0.5867
	225	1.2253	0.5454	0.6799				173	0.7962	0.1791	0.6171
	242	1.4808	0.6126	0.8682				175	0.9131	0.2821	0.631
	231	1.1401	0.4231	0.717				185	0.8719	0.2686	0.6033
	222	1.4275	0.5291	0.8984				185	1.1161	0.2791	0.837
	213	1.2333	0.4234	0.8099				185	1.0355	0.2821	0.7534
	220	1.3425	0.4899	0.8526				180	0.9822	0.2374	0.7448
	222	1.4317	0.5099	0.9218
							age 8	177	1.0451	0.3628	0.6823
age 13	233	1.5392	0.5188	1.0204				170	0.8745	0.2241	0.6504
	224	1.4046	0.5098	0.8948				179	1.0947	0.2989	0.7958
	239	1.3849	0.4336	0.9513				170	0.9192	0.2421	0.6771
	224	1.3925	0.5511	0.8414				173	0.9397	0.2127	0.727
	225	1.4791	0.5863	0.8928				172	1.0949	0.3631	0.7318
	220	1.4189	0.5648	0.8541				171	0.8382	0.1731	0.6651
	239	1.4068	0.5976	0.8092				175	0.9903	0.2827	0.7076
								176	0.9051	0.2521	0.653
								172	1.0537	0.3018	0.7519
								183	1.0572	0.2395	0.8177
								189	0.9399	0.2286	0.7113
								195	1.1107	0.2391	0.8716
								195	1.1183	0.2161	0.9022
								196	1.1337	0.3355	0.7982
								193	1.0712	0.2497	0.8215
								187	1.0837	0.2433	0.8404
								190	1.1434	0.3338	0.8096
								194	1.0481	0.3424	0.7057
								185	1.0013	0.2311	0.7702
							age 9	191	1.0771	0.3163	0.7608
								188	1.0638	0.3011	0.7627
								190	1.2231	0.3024	0.9207
								188	1.1269	0.2523	0.8746
								178	0.9927	0.2742	0.7185
								194	1.1192	0.3741	0.7451
								192	1.1076	0.2677	0.8399
								194	1.1854	0.3104	0.875
								198	1.1094	0.2509	0.8585
								202	1.1043	0.2831	0.8212
								204	1.0725	0.2255	0.847
								204	1.1916	0.3548	0.8368
								193	1.2261	0.3342	0.8919
								190	1.0555	0.2915	0.764
							age 10	197	1.3501	0.3219	1.0282
								210	1.2289	0.3745	0.8544
								215	1.4295	0.3023	1.1272
								202	1.3355	0.3119	1.0236
								203	1.2407	0.3329	0.9078
								216	1.3193	0.2769	1.0424
								208	1.3494	0.3221	1.0273
							age 11	212	1.3606	0.3042	1.0564
